# Supplementary material for: A new genus of Languriinae from Mexico (Coleoptera, Erotylidae), with comments on the potential mimic phenomenon of some languriines
Source: Zookeys. 2020 May 21;935:93–101. doi: 10.3897/zookeys.935.49957 (PMC7256065; doi:10.3897/zookeys.935.49957)
Supplement: XML Treatment for Tomolanguria [file zookeys.935.49957-treatment1.xml]

<!DOCTYPE tp:taxon-treatment
  PUBLIC "-//TaxonX//DTD Taxonomic Treatment Publishing DTD v0 20100105//EN" "tax-treatment-NSO.dtd">
<tp:taxon-treatment xmlns:tp="http://www.plazi.org/taxpub"><tp:treatment-meta><kwd-group><label>Taxon classification</label><kwd><named-content xmlns:xlink="http://www.w3.org/1999/xlink" content-type="kingdom">Animalia</named-content></kwd><kwd><named-content xmlns:xlink="http://www.w3.org/1999/xlink" content-type="order">Coleoptera</named-content></kwd><kwd><named-content xmlns:xlink="http://www.w3.org/1999/xlink" content-type="family">Erotylidae</named-content></kwd></kwd-group><mixed-citation publication-type="journal"><person-group><name><surname>Huang</surname><given-names>Zheng-Zhong</given-names></name><name><surname>Yang</surname><given-names>Xing-Ke</given-names></name><name><surname>Ge</surname><given-names>Si-Qin</given-names></name></person-group><article-title>A new genus of <tp:taxon-name><tp:taxon-name-part taxon-name-part-type="subfamily">Languriinae</tp:taxon-name-part></tp:taxon-name> from Mexico (<tp:taxon-name><tp:taxon-name-part taxon-name-part-type="order">Coleoptera</tp:taxon-name-part></tp:taxon-name>, <tp:taxon-name><tp:taxon-name-part taxon-name-part-type="family">Erotylidae</tp:taxon-name-part></tp:taxon-name>), with comments on the potential mimic phenomenon of some languriines</article-title><source>Zookeys</source><day>21</day><month>5</month><year>2020</year><volume>935</volume><fpage>93</fpage><lpage>101</lpage><pub-id pub-id-type="doi">10.3897/zookeys.935.49957</pub-id></mixed-citation></tp:treatment-meta><tp:nomenclature><label>Genus</label><tp:taxon-name><object-id xmlns:xlink="http://www.w3.org/1999/xlink" content-type="arpha" xlink:type="simple">7575E56D-4007-5629-818C-230D8C844D59</object-id><tp:taxon-name-part taxon-name-part-type="genus" reg="Tomolanguria">Tomolanguria</tp:taxon-name-part>
            <object-id xmlns:xlink="http://www.w3.org/1999/xlink" content-type="zoobank" xlink:type="simple">http://zoobank.org/9EBD53DE-64BC-4284-8E6E-81BDB8098B34</object-id>
            </tp:taxon-name><tp:taxon-authority>Huang</tp:taxon-authority><tp:taxon-status xmlns:xlink="http://www.w3.org/1999/xlink" xlink:type="simple">gen. nov.</tp:taxon-status></tp:nomenclature><tp:treatment-sec sec-type="type species" id="SECID0ELIAC"><title>Type species.</title><p><italic><tp:taxon-name><tp:taxon-name-part taxon-name-part-type="genus" reg="Languria">Languria</tp:taxon-name-part> <tp:taxon-name-part taxon-name-part-type="species" reg="aculeata">aculeata</tp:taxon-name-part></tp:taxon-name></italic> Gorham, 1887.</p></tp:treatment-sec><tp:treatment-sec sec-type="diagnosis" id="SECID0E3IAC"><title>Diagnosis.</title><p>The new genus is a member of tribe <tp:taxon-name><tp:taxon-name-part taxon-name-part-type="tribe">Languriini</tp:taxon-name-part></tp:taxon-name>, based on the presence of a frontoclypeal suture; the antennal club composed of more than three antennomeres and relatively oval in cross-section. The only species of <italic><tp:taxon-name><tp:taxon-name-part taxon-name-part-type="genus" reg="Tomolanguria">Tomolanguria</tp:taxon-name-part></tp:taxon-name></italic> can be separated from other languriine genera by the following combination of characters: body length 8.5–9.5 mm, body slender without unified metallic luster, at least prothorax without any metallic luster; antennal club not very dilated; eyes moderate in size and with fine facets; mandibles similar to each other; pronotum finely punctured, without basal foveae; lateral sides of pronotum rounded and prothorax more or less subcylindric, not flattened; elytral epipleura distinct, each elytron with transverse and very weak depressions, apices of elytra being produced and strongly tapering, rounded and with several small denticles.</p></tp:treatment-sec><tp:treatment-sec sec-type="Comparision" id="SECID0EOJAC"><title>Comparision.</title><p>The elytral structure, which often shows the differences among genera of <tp:taxon-name><tp:taxon-name-part taxon-name-part-type="subfamily">Languriinae</tp:taxon-name-part></tp:taxon-name>, is a relatively reliable morphological character. <italic><tp:taxon-name><tp:taxon-name-part taxon-name-part-type="genus" reg="Tomolanguria">Tomolanguria</tp:taxon-name-part></tp:taxon-name></italic> is closely related to genus <italic><tp:taxon-name><tp:taxon-name-part taxon-name-part-type="genus" reg="Languria">Languria</tp:taxon-name-part></tp:taxon-name></italic> Latreille, 1802, sharing with the latter a similar external appearance. From <italic><tp:taxon-name><tp:taxon-name-part taxon-name-part-type="genus" reg="Languria">Languria</tp:taxon-name-part></tp:taxon-name></italic>, it can be distinguished by having the antennal club not very dilated; lateral sides of pronotum rounded and prothorax more or less subcylindric; each elytron with transverse and weak depressions, and apices of elytra being more or less produced and strongly tapering, and also with several small denticles. However, the elytral apex of <italic><tp:taxon-name><tp:taxon-name-part taxon-name-part-type="genus" reg="Languria">Languria</tp:taxon-name-part></tp:taxon-name></italic> is simply rounded and somewhat tapering, and neither produced nor with denticles. <italic><tp:taxon-name><tp:taxon-name-part taxon-name-part-type="genus" reg="Tomolanguria">Tomolanguria</tp:taxon-name-part></tp:taxon-name></italic> also resembles the Neotropical genera <italic><tp:taxon-name><tp:taxon-name-part taxon-name-part-type="genus" reg="Acropteroxys">Acropteroxys</tp:taxon-name-part></tp:taxon-name></italic> Gorham, 1887 and <italic><tp:taxon-name><tp:taxon-name-part taxon-name-part-type="genus" reg="Langurites">Langurites</tp:taxon-name-part></tp:taxon-name></italic> Motschulsky, 1860. <italic><tp:taxon-name><tp:taxon-name-part taxon-name-part-type="genus" reg="Tomolanguria">Tomolanguria</tp:taxon-name-part></tp:taxon-name></italic> differs from <italic><tp:taxon-name><tp:taxon-name-part taxon-name-part-type="genus" reg="Acropteroxys">Acropteroxys</tp:taxon-name-part></tp:taxon-name></italic> in having the pronotum finely punctured, with lateral side rounded, and apices of the elytra produced and bearing small denticles. <italic><tp:taxon-name><tp:taxon-name-part taxon-name-part-type="genus" reg="Tomolanguria">Tomolanguria</tp:taxon-name-part></tp:taxon-name></italic> differs from <italic><tp:taxon-name><tp:taxon-name-part taxon-name-part-type="genus" reg="Langurites">Langurites</tp:taxon-name-part></tp:taxon-name></italic> in having the lateral side of pronotum rounded and the apices of the elytra with neither a sharp sutural angle nor an outer angle.</p><p>On the other hand, a similar structure of the elytra is demonstrated in the Oriental genus <italic><tp:taxon-name><tp:taxon-name-part taxon-name-part-type="genus" reg="Paederolanguria">Paederolanguria</tp:taxon-name-part></tp:taxon-name></italic> Mader, 1939 and African genus <italic><tp:taxon-name><tp:taxon-name-part taxon-name-part-type="genus" reg="Stenolanguria">Stenolanguria</tp:taxon-name-part></tp:taxon-name></italic> Fowler, 1885 (Fig. <xref ref-type="fig" rid="F3">3G, H</xref>). The new genus can be easily separated from the former by the following characters: 1) elytral epiplerura broader and more distinct; 2) apex of prosternal process bent sharply downward (Fig. <xref ref-type="fig" rid="F2">2G, H</xref>); 3) mesoventrite without punctation and nearly smooth (Fig. <xref ref-type="fig" rid="F2">2B, C</xref>); 4) apex of elytra produced and with several small denticles (Fig. <xref ref-type="fig" rid="F2">2I, J</xref>); 5) abdomen without postmetacoxal lines. (Fig. <xref ref-type="fig" rid="F2">2D, E</xref>). <italic><tp:taxon-name><tp:taxon-name-part taxon-name-part-type="genus" reg="Tomolanguria">Tomolanguria</tp:taxon-name-part></tp:taxon-name></italic> can be easily separated from <italic><tp:taxon-name><tp:taxon-name-part taxon-name-part-type="genus" reg="Stenolanguria">Stenolanguria</tp:taxon-name-part></tp:taxon-name></italic> in having the head with fine punctures and the apex of elytra rounded; in <italic><tp:taxon-name><tp:taxon-name-part taxon-name-part-type="genus" reg="Stenolanguria">Stenolanguria</tp:taxon-name-part></tp:taxon-name></italic>, the sutural angle is not produced and the outer angle of the elytra is produced and sharp, without denticles.</p></tp:treatment-sec><tp:treatment-sec sec-type="etymology" id="SECID0E6NAC"><title>Etymology.</title><p>The name is derived from the Greek word <italic>Τομός</italic> (Latin transliteration as <italic>tomós</italic>, meaning “sharp”, referring to the apex of the elytra) and the generic name <italic><tp:taxon-name><tp:taxon-name-part taxon-name-part-type="genus" reg="Languria">Languria</tp:taxon-name-part></tp:taxon-name></italic> (as in <italic><tp:taxon-name><tp:taxon-name-part taxon-name-part-type="genus" reg="Paederolanguria">Paederolanguria</tp:taxon-name-part></tp:taxon-name></italic>, <italic><tp:taxon-name><tp:taxon-name-part taxon-name-part-type="genus" reg="Megalanguria">Megalanguria</tp:taxon-name-part></tp:taxon-name></italic>, <italic><tp:taxon-name><tp:taxon-name-part taxon-name-part-type="genus" reg="Caenolanguria">Caenolanguria</tp:taxon-name-part></tp:taxon-name></italic>, etc.). Gender feminine.</p></tp:treatment-sec><tp:treatment-sec sec-type="distribution" id="SECID0EFPAC"><title>Distribution.</title><p>Mexico, San Andrés Tuxtla.</p></tp:treatment-sec><tp:treatment-sec sec-type="Included taxa" id="SECID0EKPAC"><title>Included taxa.</title><p>Only one species.</p></tp:treatment-sec><tp:treatment-sec><!--Section generated to contain objects referenced in tp:taxon-treatment.--><fig id="F3" position="float" orientation="portrait"><object-id xmlns:xlink="http://www.w3.org/1999/xlink" content-type="doi" xlink:type="simple">10.3897/zookeys.935.49957.figure3</object-id><object-id xmlns:xlink="http://www.w3.org/1999/xlink" content-type="arpha" xlink:type="simple">006A2D8C-EBED-5F4F-BB3B-5E8AF3732EE3</object-id><label>Figure 3.</label><caption><p>Body of species from different genera of <tp:taxon-name><tp:taxon-name-part taxon-name-part-type="subfamily">Languriinae</tp:taxon-name-part></tp:taxon-name> that may imitate genus <italic><tp:taxon-name><tp:taxon-name-part taxon-name-part-type="genus" reg="Paederus">Paederus</tp:taxon-name-part></tp:taxon-name></italic>. <bold>A</bold><italic><tp:taxon-name><tp:taxon-name-part taxon-name-part-type="genus" reg="Anadastus">Anadastus</tp:taxon-name-part> <tp:taxon-name-part taxon-name-part-type="species" reg="ornatus">ornatus</tp:taxon-name-part></tp:taxon-name></italic> Arrow, 1925, syntype <bold>B</bold><italic><tp:taxon-name><tp:taxon-name-part taxon-name-part-type="genus" reg="Anadastus">A.</tp:taxon-name-part> <tp:taxon-name-part taxon-name-part-type="species" reg="pulchellus">pulchellus</tp:taxon-name-part></tp:taxon-name></italic> Arrow,1925, holotype <bold>C</bold><italic><tp:taxon-name><tp:taxon-name-part taxon-name-part-type="genus" reg="Anadastus">A.</tp:taxon-name-part> <tp:taxon-name-part taxon-name-part-type="species" reg="jucundus">jucundus</tp:taxon-name-part></tp:taxon-name></italic> (Gorham, 1903), syntype, synonym of <italic><tp:taxon-name><tp:taxon-name-part taxon-name-part-type="genus" reg="Anadastus">A.</tp:taxon-name-part> <tp:taxon-name-part taxon-name-part-type="species" reg="bifasciatus">bifasciatus</tp:taxon-name-part></tp:taxon-name></italic> (Motschulsky, 1860) <bold>D</bold><italic><tp:taxon-name><tp:taxon-name-part taxon-name-part-type="genus" reg="Clerolanguria">Clerolanguria</tp:taxon-name-part> <tp:taxon-name-part taxon-name-part-type="species" reg="tricolor">tricolor</tp:taxon-name-part></tp:taxon-name></italic> (Fabricius, 1787), syntype <bold>E</bold><italic><tp:taxon-name><tp:taxon-name-part taxon-name-part-type="genus" reg="Paederolanguria">Paederolanguria</tp:taxon-name-part> <tp:taxon-name-part taxon-name-part-type="species" reg="alternata">alternata</tp:taxon-name-part></tp:taxon-name></italic> (Zia, 1959), holotype <bold>F</bold><italic><tp:taxon-name><tp:taxon-name-part taxon-name-part-type="genus" reg="Paederolanguria">P.</tp:taxon-name-part> <tp:taxon-name-part taxon-name-part-type="species" reg="klapperichi">klapperichi</tp:taxon-name-part></tp:taxon-name></italic> Mader, 1955, holotype <bold>G</bold><italic><tp:taxon-name><tp:taxon-name-part taxon-name-part-type="genus" reg="Stenolanguria">Stenolanguria</tp:taxon-name-part> <tp:taxon-name-part taxon-name-part-type="species" reg="tricolor">tricolor</tp:taxon-name-part></tp:taxon-name></italic> Fowler, 1885, syntype <bold>H</bold><italic><tp:taxon-name><tp:taxon-name-part taxon-name-part-type="genus" reg="Stenolanguria">S.</tp:taxon-name-part> <tp:taxon-name-part taxon-name-part-type="species" reg="robusta">robusta</tp:taxon-name-part></tp:taxon-name></italic> Villiers, 1958, holotype. Scale bar: 2 mm (<bold>A–D, H</bold>); 1 mm (<bold>E, F</bold>); 5 mm (<bold>G</bold>).</p></caption><graphic xmlns:xlink="http://www.w3.org/1999/xlink" xlink:href="zookeys-935-093-g003.jpg" position="float" orientation="portrait" xlink:type="simple" id="oo_412474.jpg"><uri content-type="original_file" xlink:type="simple">https://binary.pensoft.net/fig/412474</uri></graphic></fig><fig id="F2" position="float" orientation="portrait"><object-id xmlns:xlink="http://www.w3.org/1999/xlink" content-type="doi" xlink:type="simple">10.3897/zookeys.935.49957.figure2</object-id><object-id xmlns:xlink="http://www.w3.org/1999/xlink" content-type="arpha" xlink:type="simple">9B342944-8CB8-51E8-9BF0-69890B4E3BD3</object-id><label>Figure 2.</label><caption><p>Comparison between <italic><tp:taxon-name><tp:taxon-name-part taxon-name-part-type="genus" reg="Paederolanguria">Paederolanguria</tp:taxon-name-part> <tp:taxon-name-part taxon-name-part-type="species" reg="holdhausi">holdhausi</tp:taxon-name-part></tp:taxon-name></italic> Mader, 1939 and <italic><tp:taxon-name><tp:taxon-name-part taxon-name-part-type="genus" reg="Tomolanguria">Tomolanguria</tp:taxon-name-part> <tp:taxon-name-part taxon-name-part-type="species" reg="aculeata">aculeata</tp:taxon-name-part></tp:taxon-name></italic> (Gorham, 1887), comb. nov. <bold>A</bold> Holotype of <italic><tp:taxon-name><tp:taxon-name-part taxon-name-part-type="genus" reg="Paederolanguria">Paederolanguria</tp:taxon-name-part> <tp:taxon-name-part taxon-name-part-type="species" reg="holdhausi">holdhausi</tp:taxon-name-part></tp:taxon-name></italic> Mader, 1939 <bold>B</bold><italic><tp:taxon-name><tp:taxon-name-part taxon-name-part-type="genus" reg="Paederolanguria">P.</tp:taxon-name-part> <tp:taxon-name-part taxon-name-part-type="species" reg="holdhausi">holdhausi</tp:taxon-name-part></tp:taxon-name></italic>, prosternum and mesoventrite with punctures, non-type <bold>C</bold><italic><tp:taxon-name><tp:taxon-name-part taxon-name-part-type="genus" reg="Tomolanguria">T.</tp:taxon-name-part> <tp:taxon-name-part taxon-name-part-type="species" reg="aculeata">aculeata</tp:taxon-name-part></tp:taxon-name></italic>, prosternum and mesoventrite without punctures, paralectotype <bold>D</bold><italic><tp:taxon-name><tp:taxon-name-part taxon-name-part-type="genus" reg="Paederolanguria">P.</tp:taxon-name-part> <tp:taxon-name-part taxon-name-part-type="species" reg="holdhausi">holdhausi</tp:taxon-name-part></tp:taxon-name></italic>, abdomen, non-type <bold>E</bold><italic><tp:taxon-name><tp:taxon-name-part taxon-name-part-type="genus" reg="Tomolanguria">T.</tp:taxon-name-part> <tp:taxon-name-part taxon-name-part-type="species" reg="aculeata">aculeata</tp:taxon-name-part></tp:taxon-name></italic> comb. nov., abdomen, paralectotype <bold>F</bold> lateral view of <italic><tp:taxon-name><tp:taxon-name-part taxon-name-part-type="genus" reg="Tomolanguria">T.</tp:taxon-name-part> <tp:taxon-name-part taxon-name-part-type="species" reg="aculeata">aculeata</tp:taxon-name-part></tp:taxon-name></italic>, black arrows show the depressions on the elytron, paralectotype <bold>G</bold> later view of body of <italic><tp:taxon-name><tp:taxon-name-part taxon-name-part-type="genus" reg="Paederolanguria">P.</tp:taxon-name-part> <tp:taxon-name-part taxon-name-part-type="species" reg="holdhausi">holdhausi</tp:taxon-name-part></tp:taxon-name></italic>, black arrow shows the prosternal process nearly straight, non-type <bold>H</bold> same of <italic><tp:taxon-name><tp:taxon-name-part taxon-name-part-type="genus" reg="Tomolanguria">T.</tp:taxon-name-part> <tp:taxon-name-part taxon-name-part-type="species" reg="aculeata">aculeata</tp:taxon-name-part></tp:taxon-name></italic>, black arrow shows the prosternal process downwards, paralectotype <bold>I</bold><italic><tp:taxon-name><tp:taxon-name-part taxon-name-part-type="genus" reg="Paederolanguria">P.</tp:taxon-name-part> <tp:taxon-name-part taxon-name-part-type="species" reg="holdhausi">holdhausi</tp:taxon-name-part></tp:taxon-name></italic>, apex of the elytra, non-type <bold>J</bold><italic><tp:taxon-name><tp:taxon-name-part taxon-name-part-type="genus" reg="Tomolanguria">T.</tp:taxon-name-part> <tp:taxon-name-part taxon-name-part-type="species" reg="aculeata">aculeata</tp:taxon-name-part></tp:taxon-name></italic> comb. nov., apex of elytra, paralectotype. Scale bars: 1 mm (<bold>A–C, I, J</bold>); 2 mm (<bold>D–H</bold>).</p></caption><graphic xmlns:xlink="http://www.w3.org/1999/xlink" xlink:href="zookeys-935-093-g002.jpg" position="float" orientation="portrait" xlink:type="simple" id="oo_412473.jpg"><uri content-type="original_file" xlink:type="simple">https://binary.pensoft.net/fig/412473</uri></graphic></fig></tp:treatment-sec></tp:taxon-treatment>
