# Supplementary material for: A new genus of Languriinae from Mexico (Coleoptera, Erotylidae), with comments on the potential mimic phenomenon of some languriines
Source: Zookeys. 2020 May 21;935:93–101. doi: 10.3897/zookeys.935.49957 (PMC7256065; doi:10.3897/zookeys.935.49957)
Supplement: XML Treatment for Tomolanguria aculeata [file zookeys.935.49957-treatment2.xml]

<!DOCTYPE tp:taxon-treatment
  PUBLIC "-//TaxonX//DTD Taxonomic Treatment Publishing DTD v0 20100105//EN" "tax-treatment-NSO.dtd">
<tp:taxon-treatment xmlns:tp="http://www.plazi.org/taxpub"><tp:treatment-meta><kwd-group><label>Taxon classification</label><kwd><named-content xmlns:xlink="http://www.w3.org/1999/xlink" content-type="kingdom">Animalia</named-content></kwd><kwd><named-content xmlns:xlink="http://www.w3.org/1999/xlink" content-type="order">Coleoptera</named-content></kwd><kwd><named-content xmlns:xlink="http://www.w3.org/1999/xlink" content-type="family">Erotylidae</named-content></kwd></kwd-group><mixed-citation publication-type="journal"><person-group><name><surname>Huang</surname><given-names>Zheng-Zhong</given-names></name><name><surname>Yang</surname><given-names>Xing-Ke</given-names></name><name><surname>Ge</surname><given-names>Si-Qin</given-names></name></person-group><article-title>A new genus of <tp:taxon-name><tp:taxon-name-part taxon-name-part-type="subfamily">Languriinae</tp:taxon-name-part></tp:taxon-name> from Mexico (<tp:taxon-name><tp:taxon-name-part taxon-name-part-type="order">Coleoptera</tp:taxon-name-part></tp:taxon-name>, <tp:taxon-name><tp:taxon-name-part taxon-name-part-type="family">Erotylidae</tp:taxon-name-part></tp:taxon-name>), with comments on the potential mimic phenomenon of some languriines</article-title><source>Zookeys</source><day>21</day><month>5</month><year>2020</year><volume>935</volume><fpage>93</fpage><lpage>101</lpage><pub-id pub-id-type="doi">10.3897/zookeys.935.49957</pub-id></mixed-citation></tp:treatment-meta><tp:nomenclature><tp:taxon-name><object-id xmlns:xlink="http://www.w3.org/1999/xlink" content-type="arpha" xlink:type="simple">C73298A4-3914-514B-A553-D98ABABE43D3</object-id><tp:taxon-name-part taxon-name-part-type="genus" reg="Tomolanguria">Tomolanguria</tp:taxon-name-part> <tp:taxon-name-part taxon-name-part-type="species" reg="aculeata">aculeata</tp:taxon-name-part></tp:taxon-name><tp:taxon-authority>(Gorham, 1887)</tp:taxon-authority><tp:taxon-status xmlns:xlink="http://www.w3.org/1999/xlink" xlink:type="simple">comb. nov.</tp:taxon-status><xref ref-type="fig" rid="F1">Figure 1A–L</xref><tp:nomenclature-citation-list><tp:nomenclature-citation><tp:taxon-name><tp:taxon-name-part taxon-name-part-type="genus" reg="Languria">Languria</tp:taxon-name-part> <tp:taxon-name-part taxon-name-part-type="species" reg="aculeata">aculeata</tp:taxon-name-part></tp:taxon-name><comment>: <xref ref-type="bibr" rid="B4">Gorham 1887</xref>: 11, tab. I, fig 17; <xref ref-type="bibr" rid="B3">Fowler 1908</xref>: 29; <xref ref-type="bibr" rid="B10">Schenkling 1928</xref>: 16; <xref ref-type="bibr" rid="B1">Blackwelder 1945</xref>: 426; <xref ref-type="bibr" rid="B7">Martins and Perreira 1965</xref>: 154. </comment></tp:nomenclature-citation></tp:nomenclature-citation-list></tp:nomenclature><tp:treatment-sec sec-type="type locality" id="SECID0E5BAE"><title>Type locality.</title><p>Mexico, San Andrés Tuxtla.</p></tp:treatment-sec><tp:treatment-sec sec-type="redescription" id="SECID0EDCAE"><title>Redescription.</title><p>Body length 8.5–9.5 mm. Body narrow and elongate, moderately convex. Integument finely and sparsely punctured. Head pitch black. Antenna brown except for last five antennomeres yellowish. Prothorax orange. Basal third of elytra coppery green or metallic blue, remainder deep brown or black, without metallic luster.</p><fig id="F1" position="float" orientation="portrait"><object-id xmlns:xlink="http://www.w3.org/1999/xlink" content-type="doi" xlink:type="simple">10.3897/zookeys.935.49957.figure1</object-id><object-id xmlns:xlink="http://www.w3.org/1999/xlink" content-type="arpha" xlink:type="simple">19244517-0A16-54DD-8176-00557F5B5A84</object-id><label>Figure 1.</label><caption><p><italic><tp:taxon-name><tp:taxon-name-part taxon-name-part-type="genus" reg="Tomolanguria">Tomolanguria</tp:taxon-name-part> <tp:taxon-name-part taxon-name-part-type="species" reg="aculeata">aculeata</tp:taxon-name-part></tp:taxon-name></italic> (Gorham, 1887), comb. nov. <bold>A–D</bold> lectotype of <italic><tp:taxon-name><tp:taxon-name-part taxon-name-part-type="genus" reg="Tomolanguria">T.</tp:taxon-name-part> <tp:taxon-name-part taxon-name-part-type="species" reg="aculeata">aculeata</tp:taxon-name-part></tp:taxon-name></italic>: <bold>A</bold> dorsal habitus <bold>B</bold> ventral habitus <bold>C</bold> lateral view <bold>D</bold> labels <bold>E–H</bold> paralectotype of <italic><tp:taxon-name><tp:taxon-name-part taxon-name-part-type="genus" reg="Tomolanguria">T.</tp:taxon-name-part> <tp:taxon-name-part taxon-name-part-type="species" reg="aculeata">aculeata</tp:taxon-name-part></tp:taxon-name></italic>: <bold>E</bold> dorsal habitus <bold>F</bold> ventral habitus <bold>G</bold> lateral view <bold>H</bold> labels <bold>I–L</bold> second paralectotype of <italic><tp:taxon-name><tp:taxon-name-part taxon-name-part-type="genus" reg="Tomolanguria">T.</tp:taxon-name-part> <tp:taxon-name-part taxon-name-part-type="species" reg="aculeata">aculeata</tp:taxon-name-part></tp:taxon-name></italic>: <bold>I</bold> dorsal habitus <bold>J</bold> ventral habitus <bold>K</bold> lateral view <bold>L</bold> labels. Scale bars: 2mm.</p></caption><graphic xmlns:xlink="http://www.w3.org/1999/xlink" xlink:href="zookeys-935-093-g001.jpg" position="float" orientation="portrait" xlink:type="simple" id="oo_412472.jpg"><uri content-type="original_file" xlink:type="simple">https://binary.pensoft.net/fig/412472</uri></graphic></fig><p>Antenna with 11 antennomeres and club composed of five fringed antennomeres. Antennomere III almost as long as antennomere IV, antennomere V subequal to antennomere VI, both of them shorter than each of antennomeres III or IV, antennomere VII subtriangular but slightly dilated, antennomeres VIII–XI dilated, apex of antennomere XI rounded. Head with fine punctation, nearly smooth. Clypeus broader than long. Eyes large, finely faceted. Mandibles robust and with outer side nearly straight.</p><p>Pronotum slightly convex, distinctly longer than broad, with sides rounded, constricted at the base. Pronotum finely punctured, without basal foveae. Anterior angle rounded, posterior angle acute but not produced. Lateral and basal margins beaded. Prohypomera smooth, without punctation or folds. Prosternal process long, with apex strongly bent downwards. Procoxal cavities open. Mesoventrite without punctation, nearly smooth (Fig. <xref ref-type="fig" rid="F2">2C</xref>).</p><fig id="F2" position="float" orientation="portrait"><object-id xmlns:xlink="http://www.w3.org/1999/xlink" content-type="doi" xlink:type="simple">10.3897/zookeys.935.49957.figure2</object-id><object-id xmlns:xlink="http://www.w3.org/1999/xlink" content-type="arpha" xlink:type="simple">9B342944-8CB8-51E8-9BF0-69890B4E3BD3</object-id><label>Figure 2.</label><caption><p>Comparison between <italic><tp:taxon-name><tp:taxon-name-part taxon-name-part-type="genus" reg="Paederolanguria">Paederolanguria</tp:taxon-name-part> <tp:taxon-name-part taxon-name-part-type="species" reg="holdhausi">holdhausi</tp:taxon-name-part></tp:taxon-name></italic> Mader, 1939 and <italic><tp:taxon-name><tp:taxon-name-part taxon-name-part-type="genus" reg="Tomolanguria">Tomolanguria</tp:taxon-name-part> <tp:taxon-name-part taxon-name-part-type="species" reg="aculeata">aculeata</tp:taxon-name-part></tp:taxon-name></italic> (Gorham, 1887), comb. nov. <bold>A</bold> Holotype of <italic><tp:taxon-name><tp:taxon-name-part taxon-name-part-type="genus" reg="Paederolanguria">Paederolanguria</tp:taxon-name-part> <tp:taxon-name-part taxon-name-part-type="species" reg="holdhausi">holdhausi</tp:taxon-name-part></tp:taxon-name></italic> Mader, 1939 <bold>B</bold><italic><tp:taxon-name><tp:taxon-name-part taxon-name-part-type="genus" reg="Paederolanguria">P.</tp:taxon-name-part> <tp:taxon-name-part taxon-name-part-type="species" reg="holdhausi">holdhausi</tp:taxon-name-part></tp:taxon-name></italic>, prosternum and mesoventrite with punctures, non-type <bold>C</bold><italic><tp:taxon-name><tp:taxon-name-part taxon-name-part-type="genus" reg="Tomolanguria">T.</tp:taxon-name-part> <tp:taxon-name-part taxon-name-part-type="species" reg="aculeata">aculeata</tp:taxon-name-part></tp:taxon-name></italic>, prosternum and mesoventrite without punctures, paralectotype <bold>D</bold><italic><tp:taxon-name><tp:taxon-name-part taxon-name-part-type="genus" reg="Paederolanguria">P.</tp:taxon-name-part> <tp:taxon-name-part taxon-name-part-type="species" reg="holdhausi">holdhausi</tp:taxon-name-part></tp:taxon-name></italic>, abdomen, non-type <bold>E</bold><italic><tp:taxon-name><tp:taxon-name-part taxon-name-part-type="genus" reg="Tomolanguria">T.</tp:taxon-name-part> <tp:taxon-name-part taxon-name-part-type="species" reg="aculeata">aculeata</tp:taxon-name-part></tp:taxon-name></italic> comb. nov., abdomen, paralectotype <bold>F</bold> lateral view of <italic><tp:taxon-name><tp:taxon-name-part taxon-name-part-type="genus" reg="Tomolanguria">T.</tp:taxon-name-part> <tp:taxon-name-part taxon-name-part-type="species" reg="aculeata">aculeata</tp:taxon-name-part></tp:taxon-name></italic>, black arrows show the depressions on the elytron, paralectotype <bold>G</bold> later view of body of <italic><tp:taxon-name><tp:taxon-name-part taxon-name-part-type="genus" reg="Paederolanguria">P.</tp:taxon-name-part> <tp:taxon-name-part taxon-name-part-type="species" reg="holdhausi">holdhausi</tp:taxon-name-part></tp:taxon-name></italic>, black arrow shows the prosternal process nearly straight, non-type <bold>H</bold> same of <italic><tp:taxon-name><tp:taxon-name-part taxon-name-part-type="genus" reg="Tomolanguria">T.</tp:taxon-name-part> <tp:taxon-name-part taxon-name-part-type="species" reg="aculeata">aculeata</tp:taxon-name-part></tp:taxon-name></italic>, black arrow shows the prosternal process downwards, paralectotype <bold>I</bold><italic><tp:taxon-name><tp:taxon-name-part taxon-name-part-type="genus" reg="Paederolanguria">P.</tp:taxon-name-part> <tp:taxon-name-part taxon-name-part-type="species" reg="holdhausi">holdhausi</tp:taxon-name-part></tp:taxon-name></italic>, apex of the elytra, non-type <bold>J</bold><italic><tp:taxon-name><tp:taxon-name-part taxon-name-part-type="genus" reg="Tomolanguria">T.</tp:taxon-name-part> <tp:taxon-name-part taxon-name-part-type="species" reg="aculeata">aculeata</tp:taxon-name-part></tp:taxon-name></italic> comb. nov., apex of elytra, paralectotype. Scale bars: 1 mm (<bold>A–C, I, J</bold>); 2 mm (<bold>D–H</bold>).</p></caption><graphic xmlns:xlink="http://www.w3.org/1999/xlink" xlink:href="zookeys-935-093-g002.jpg" position="float" orientation="portrait" xlink:type="simple" id="oo_412473.jpg"><uri content-type="original_file" xlink:type="simple">https://binary.pensoft.net/fig/412473</uri></graphic></fig><p>Scutellar shield short and cordiform, apex not acute. Elytra regularly striate-punctate, vanishing before apex. Elytral epipleura distinct, narrow. Elytra at humeri slightly broader than base of pronotum. Sides of elytra parallel, narrowed posteriorly. Each elytron with four shallow transverse depressions (Fig. <xref ref-type="fig" rid="F2">2F</xref>). Elytral apex distinctly produced and acute, laterally curved, with four or five coarse denticles (Fig. <xref ref-type="fig" rid="F2">2J</xref>). Abdomen finely punctured, postmetacoxal lines absent (Fig. <xref ref-type="fig" rid="F2">2E</xref>).</p></tp:treatment-sec><tp:treatment-sec sec-type="material" id="SECID0EVRAE"><title>Material examined.</title><p><bold><italic>Lectotype</italic></bold> (<named-content xmlns:xlink="http://www.w3.org/1999/xlink" content-type="dwc:institutional_code" xlink:type="simple">BMNH</named-content>), female, here designated, labeled: “Type” [circular label with red margin]// “Type. /Sp. figured.” // “S. And. Tuxtla” // “Mexico./ Salle Coll.”// “2336” [green label]// “<italic>Languria/ aculeata</italic> Chev./ apud Sallé” [handwriting]// “B. C. A., Col., VII./ <italic>Languria/ aculeata</italic>, Gorh.”(Fig. <xref ref-type="fig" rid="F1">1D</xref>). <bold><italic>Paralectotypes</italic></bold> (<named-content xmlns:xlink="http://www.w3.org/1999/xlink" content-type="dwc:institutional_code" xlink:type="simple">BMNH</named-content>), two females, with the same labels (Fig. <xref ref-type="fig" rid="F1">1H, L</xref>).</p></tp:treatment-sec><tp:treatment-sec sec-type="distribution" id="SECID0EVTAE"><title>Distribution.</title><p>Mexico, San Andrés Tuxtla.</p></tp:treatment-sec><ref-list><ref id="B4"><mixed-citation xmlns:xlink="http://www.w3.org/1999/xlink" xlink:type="simple"><person-group><name name-style="western"><surname>Gorham</surname><given-names>HS</given-names></name></person-group> (<year>1887</year>) <source><tp:taxon-name><tp:taxon-name-part taxon-name-part-type="family">Erotylidae</tp:taxon-name-part></tp:taxon-name>, <tp:taxon-name><tp:taxon-name-part taxon-name-part-type="family">Endomychidae</tp:taxon-name-part></tp:taxon-name> and <tp:taxon-name><tp:taxon-name-part taxon-name-part-type="family">Coccinellidae</tp:taxon-name-part></tp:taxon-name>. In: Porter RH (Ed.) Biologia Centrali-Americana. <tp:taxon-name><tp:taxon-name-part taxon-name-part-type="class">Insecta</tp:taxon-name-part></tp:taxon-name>. <tp:taxon-name><tp:taxon-name-part taxon-name-part-type="order">Coleoptera</tp:taxon-name-part></tp:taxon-name>, Vol. III.</source><publisher-name>Taylor &amp; Francis</publisher-name>, <publisher-loc>London</publisher-loc>, <size units="page">276 pp</size>.</mixed-citation></ref><ref id="B3"><mixed-citation xmlns:xlink="http://www.w3.org/1999/xlink" xlink:type="simple"><person-group><name name-style="western"><surname>Fowler</surname><given-names>WW</given-names></name></person-group> (<year>1908</year>) <article-title><tp:taxon-name><tp:taxon-name-part taxon-name-part-type="order">Coleoptera</tp:taxon-name-part></tp:taxon-name> fam. <tp:taxon-name><tp:taxon-name-part taxon-name-part-type="family">Erotylidae</tp:taxon-name-part></tp:taxon-name> subfam. <tp:taxon-name><tp:taxon-name-part taxon-name-part-type="subfamily">Languriinae</tp:taxon-name-part></tp:taxon-name>.</article-title> In: <person-group><name name-style="western"><surname>Wytsman</surname><given-names>P</given-names></name></person-group> (<role>Ed.</role>) <issue-title>Genera Insectorum.</issue-title><source>Vol. 78. P. Wytsman, Bruxelles</source>, <fpage>1</fpage>–<lpage>45</lpage>.</mixed-citation></ref><ref id="B10"><mixed-citation xmlns:xlink="http://www.w3.org/1999/xlink" xlink:type="simple"><person-group><name name-style="western"><surname>Schenkling</surname><given-names>S</given-names></name></person-group> (<year>1928</year>) <source><tp:taxon-name><tp:taxon-name-part taxon-name-part-type="family">Languriidae</tp:taxon-name-part></tp:taxon-name>. In: Junk W, Schenkling S (Eds) Coleopterorum Catalogus, Pars 100, W.</source><publisher-name>Junk</publisher-name>, <publisher-loc>Berlin</publisher-loc>, <size units="page">40 pp</size>.</mixed-citation></ref><ref id="B1"><mixed-citation xmlns:xlink="http://www.w3.org/1999/xlink" xlink:type="simple"><person-group><name name-style="western"><surname>Blackwelder</surname><given-names>RE</given-names></name></person-group> (<year>1945</year>) Checklist of the coleopterous insects of Mexico, Central America, the West Indies, and South America. Part 3. Bulletin of the United States National Museum 185: i–iv, 343–550. <ext-link xlink:type="simple" ext-link-type="doi" xlink:href="10.5479/si.03629236.185.3">https://doi.org/10.5479/si.03629236.185.3</ext-link></mixed-citation></ref><ref id="B7"><mixed-citation xmlns:xlink="http://www.w3.org/1999/xlink" xlink:type="simple"><person-group><name name-style="western"><surname>Martins</surname><given-names>UR</given-names></name><name name-style="western"><surname>Perreira</surname><given-names>FS</given-names></name></person-group> (<year>1965</year>) <article-title>Revisão dos <tp:taxon-name><tp:taxon-name-part taxon-name-part-type="subfamily">Languriinae</tp:taxon-name-part></tp:taxon-name> neotropicais (<tp:taxon-name><tp:taxon-name-part taxon-name-part-type="order">Coleoptera</tp:taxon-name-part></tp:taxon-name>, <tp:taxon-name><tp:taxon-name-part taxon-name-part-type="family">Languriidae</tp:taxon-name-part></tp:taxon-name>).</article-title><source>Archivos de Zoologia do Estado de São Paulo</source><volume>13</volume>: <fpage>139</fpage>–<lpage>300</lpage>.</mixed-citation></ref></ref-list></tp:taxon-treatment>
